# Supplementary material for: Cross-Reactive Fc-Fused Single-Domain Antibodies to Hemagglutinin Stem Region Protect Mice from Group 1 Influenza a Virus Infection
Source: Viruses. 2022 Nov 10;14(11):2485. doi: 10.3390/v14112485 (PMC9698552; doi:10.3390/v14112485)
Supplement: Supplementary file 1 [file viruses-14-02485-s001.zip]

Archive with 1 entries (1 files):
- viruses-1982780-supplementary.pdf
